# Supplementary material for: In Silico Identification of the Laccase-Encoding Gene in the Transcriptome of the Amazon River Prawn Macrobrachium amazonicum (Heller, 1862)
Source: Genes (Basel). 2024 Oct 31;15(11):1416. doi: 10.3390/genes15111416 (PMC11593427; doi:10.3390/genes15111416)
Supplement: Supplementary file 1 [file genes-15-01416-s001.zip › Table S1.xlsx]

## Sheet: Planilha1
Description	Scientific Name	Max Score	Total Score	Query Cover	E value	Per. ident	Acc. Len	Accession number	Publish status 03/06/2024
Uncharacterized protein LOC135216685 [Macrobrachium nipponense]	Macrobrachium nipponense	1110	1110	1	0.0	86.37	605	XP_064108161.1	Unpublished
Laccase-1-like protein [Macrobrachium rosenbergii]	Macrobrachium rosenbergii	1108	1108	1	0.0	85.55	609	AJG06864.1	Unpublished
Laccase 2 [Penaeus vannamei]	Penaeus vannamei	862	862	1	0.0	64.32	610	QLP89093.1	Chen et al. [28]
Laccase-like [Penaeus japonicus]	Penaeus japonicus	860	860	0.99	0.0	64.10	610	XP_042889082.1	Unpublished
Laccase-like [Penaeus vannamei]	Penaeus vannamei	849	849	1	0.0	63.55	606	XP_027207469.1	Unpublished
Laccase-like [Penaeus chinensis]	Penaeus chinensis	849	849	0.99	0.0	63.44	610	XP_047496358.1	Unpublished
Laccase-1-like [Penaeus monodon]	Penaeus monodon	844	844	0.99	0.0	62.79	610	XP_037783279.1	Unpublished
Uncharacterized protein LOC134765433 [Penaeus indicus]	Penaeus indicus	834	834	0.97	0.0	63.53	610	XP_063588164.1	Unpublished
Laccase-like [Penaeus japonicus]	Penaeus japonicus	820	820	0.99	0.0	61.37	611	XP_042889083.1	Unpublished
Hypothetical protein Pcinc_010909 [Petrolisthes cinctipes]	Petrolisthes cinctipes	811	811	0.98	0.0	62.15	613	KAK3884835.1	Unpublished
Hypothetical protein Pmani_019558 [Petrolisthes manimaculis]	Petrolisthes manimaculis	810	810	0.99	0.0	61.05	613	KAK4308758.1	Angst et al. [80]
Laccase [Chiromantes haematocheir]	Chiromantes haematocheir	805	805	0.97	0.0	62.25	613	BCO16709.1	Miyake et al. [29]
Uncharacterized protein LOC123754419 [Procambarus clarkii]	Procambarus clarkii	799	1583	1	0.0	61.05	1438	XP_045592775.1	Unpublished
Uncharacterized protein LOC135090147 [Scylla paramamosain]	Scylla paramamosain	798	798	0.96	0.0	63.62	616	XP_063842612.1	Unpublished
Uncharacterized protein LOC128700132 isoform X1 [Cherax quadricarinatus]	Cherax quadricarinatus	788	788	0.96	0.0	61.97	624	XP_053649061.1	Unpublished
Uncharacterized protein LOC128700131 [Cherax quadricarinatus]	Cherax quadricarinatus	779	779	0.97	0.0	62.23	620	XP_053649060.1	Unpublished
Laccase [Portunus trituberculatus]	Portunus trituberculatus	778	778	0.96	0.0	61.93	849	MPC11944.1	Unpublished
Uncharacterized protein LOC135216736 [Macrobrachium nipponense]	Macrobrachium nipponense	777	777	0.97	0.0	60.07	611	XP_064108275.1	Unpublished
Uncharacterized protein LOC128700130 isoform X1 [Cherax quadricarinatus]	Cherax quadricarinatus	774	774	0.98	0.0	61.00	614	XP_053649058.1	Unpublished
Hypothetical protein OTU49_009506 [Cherax quadricarinatus]	Cherax quadricarinatus	773	773	0.98	0.0	60.83	614	KAK8727890.1	Unpublished
Uncharacterized protein LOC128700130 isoform X2 [Cherax quadricarinatus]	Cherax quadricarinatus	772	772	1	0.0	59.90	611	XP_053649059.1	Unpublished
Low quality protein: laccase-like [Homarus americanus]	Homarus americanus	772	772	1	0.0	58.24	609	XP_042217468.1	Unpublished
Hypothetical protein OTU49_009506 [Cherax quadricarinatus]	Cherax quadricarinatus	771	771	1	0.0	59.74	611	KAK8727891.1	Unpublished
Mco1p [Halocaridina rubra]	Halocaridina rubra	769	769	0.83	0.0	68.44	519	KAK7083882.1	Unpublished
Uncharacterized protein LOC126995868 isoform X1 [Eriocheir sinensis]	Eriocheir sinensis	759	759	0.98	0.0	58.42	747	XP_050711717.1	Unpublished
Uncharacterized protein LOC126995868 isoform X4 [Eriocheir sinensis]	Eriocheir sinensis	759	759	0.98	0.0	58.42	703	XP_050711720.1	Unpublished
Uncharacterized protein LOC126995868 isoform X3 [Eriocheir sinensis]	Eriocheir sinensis	759	759	0.98	0.0	58.42	703	XP_050711719.1	Unpublished
Uncharacterized protein LOC126995868 isoform X2 [Eriocheir sinensis]	Eriocheir sinensis	759	759	0.98	0.0	58.42	703	XP_050711718.1	Unpublished
Low quality protein: laccase-like [Homarus americanus]	Homarus americanus	758	758	0.99	0.0	58.85	611	XP_042217551.1	Unpublished
Laccase [Callinectes sapidus]	Callinectes sapidus	736	736	0.92	0.0	63.14	566	ALS03818.1	Unpublished
Oxidoreductase OpS5-like [Penaeus japonicus]	Penaeus japonicus	735	735	1	0.0	57.28	603	XP_042890220.1	Unpublished
Laccase-1-like [Penaeus vannamei]	Penaeus vannamei	731	731	0.96	0.0	57.87	607	XP_027212523.1	Unpublished
Laccase-2-like [Penaeus monodon]	Penaeus monodon	730	730	1	0.0	56.14	605	XP_037797858.1	Unpublished
Uncharacterized protein LOC128700132 isoform X2 [Cherax quadricarinatus]	Cherax quadricarinatus	719	719	0.89	0.0	60.95	621	XP_053649062.1	Unpublished
Hypothetical protein O3P69_005208 [Scylla paramamosain]	Scylla paramamosain	678	678	0.96	0.0	54.65	618	KAK8395957.1	Unpublished
Uncharacterized protein LOC135090009 [Scylla paramamosain]	Scylla paramamosain	676	676	0.96	0.0	54.65	618	XP_063842289.1	Unpublished
Uncharacterized protein LOC126980478 [Eriocheir sinensis]	Eriocheir sinensis	674	674	0.96	0.0	53.30	613	XP_050686367.1	Unpublished
Low quality protein: laccase-like [Portunus trituberculatus]	Portunus trituberculatus	666	666	0.96	0.0	53.82	652	XP_045108739.1	Unpublished
Uncharacterized protein LOC126996265 [Eriocheir sinensis]	Eriocheir sinensis	654	654	0.98	0.0	51.40	1069	XP_050712599.1	Unpublished
Low quality protein: laccase-like [Penaeus japonicus]	Penaeus japonicus	647	647	0.96	0.0	53.10	618	XP_042865062.1	Unpublished
